# Supplementary material for: Assessment of Neuromuscular and Psychological Function in People with Recurrent Neck Pain during a Period of Remission: Cross-Sectional and Longitudinal Analyses
Source: J Clin Med. 2022 Apr 6;11(7):2042. doi: 10.3390/jcm11072042 (PMC8999485; doi:10.3390/jcm11072042)
Supplement: Supplementary file 1 [file jcm-11-02042-s001.zip]

Archive with 1 entries (1 files):
- jcm-1671843-supplementary.pdf
